# Supplementary material for: Chemical interplay and complementary adaptative strategies toggle bacterial antagonism and co-existence
Source: Cell Rep. 2021 Jul 27;36(4):109449. doi: 10.1016/j.celrep.2021.109449 (PMC8333196; doi:10.1016/j.celrep.2021.109449)
Supplement: Table S1. Pcl genes induced and repressed during the Pcl-Bamy interaction, related to Figure 2 [file mmc2.xlsx]

## Sheet: Hoja1
Gene	Product	log2FoldChange	pvalue
PCL1606_RS09380	hypothetical protein	3.09794	8.54398e-09
PCL1606_RS16180	hypothetical protein	2.9636	2.95468e-08
PCL1606_RS22955	N-acetyltransferase	2.63922	1.5205e-06
PCL1606_RS13360	MexE family multidrug efflux RND transporter periplasmic adaptor subunit	2.63102	4.81921e-07
PCL1606_RS22950	AraC family transcriptional regulator	2.60968	3.34652e-07
PCL1606_RS10045	peptide chain release factor H	2.30903	2.15682e-06
PCL1606_RS13355	multidrug efflux RND transporter permease subunit	2.30634	5.75507e-06
PCL1606_RS22945	pyridine nucleotide-disulfide oxidoreductase	2.12313	8.46823e-07
PCL1606_RS18040	hypothetical protein	2.02213	6.99424e-08
PCL1606_RS08375	YIP1 family protein	1.96038	3.07878e-05
PCL1606_RS13165	MFS transporter	1.91576	5.11987e-08
PCL1606_RS16365	hypothetical protein	1.89339	0.000155968
PCL1606_RS10040	RtcB family protein	1.8436	7.04762e-05
PCL1606_RS20025	MATE family efflux transporter	1.82691	0.000180723
PCL1606_RS16055	general secretion pathway protein GspJ	1.80833	0.00100583
PCL1606_RS05145	hypothetical protein	1.77135	0.000767705
PCL1606_RS16805	acyl-CoA synthetase	1.73015	0.001724
PCL1606_RS16020	general secretion pathway protein GspM	1.69213	0.00222928
PCL1606_RS16175	hypothetical protein	1.65005	0.00139164
PCL1606_RS14650	acyl-CoA dehydrogenase	1.64846	0.00277797
PCL1606_RS12985	molybdate ABC transporter substrate-binding protein	1.63131	0.000160007
PCL1606_RS14655	ABC transporter permease	1.62607	0.00312925
PCL1606_RS14635	peptide ABC transporter permease	1.61794	0.00328382
PCL1606_RS14740	peptidase T4	1.59737	0.0035915
PCL1606_RS17400	acyl-CoA synthetase	1.59404	0.00397726
PCL1606_RS14725	ABC transporter permease	1.58546	0.00416541
PCL1606_RS16795	aspartate aminotransferase	1.57299	0.00396426
PCL1606_RS14715	ABC transporter ATP-binding protein	1.56156	0.00434093
PCL1606_RS16050	type II secretion system protein GspH	1.5472	0.00508904
PCL1606_RS25900	hypothetical protein	1.54529	0.00444172
PCL1606_RS13175	glycerate kinase	1.54444	1.64908e-05
PCL1606_RS16800	decarboxylase	1.52946	0.00465423
PCL1606_RS17410	acyl-CoA dehydrogenase	1.52834	0.00559536
PCL1606_RS02305	hypothetical protein	1.52427	0.00514422
PCL1606_RS16790	aldehyde dehydrogenase family protein	1.50608	0.006013
PCL1606_RS27820	6-O-methylguanine DNA methyltransferase	1.50009	0.0030814
PCL1606_RS16030	pseudopilin	1.49712	0.00589052
PCL1606_RS18730	hypothetical protein	1.4943	7.35416e-05
PCL1606_RS14755	stationary-phase survival protein	1.49059	0.00708092
PCL1606_RS14625	hypothetical protein	1.487	0.00689742
PCL1606_RS14720	ABC transporter permease	1.48431	0.00724261
PCL1606_RS15990	hemagglutinin	1.48274	0.00581426
PCL1606_RS16025	general secretion pathway protein GspL	1.48233	0.00719291
PCL1606_RS16810	acyl-CoA dehydrogenase	1.47443	0.00591487
PCL1606_RS16005	type II secretion system protein GspF	1.47137	0.005802
PCL1606_RS14270	hypothetical protein	1.4693	0.00682859
PCL1606_RS16505	hypothetical protein	1.46805	1.66082e-10
PCL1606_RS14750	nitrilotriacetate monooxygenase	1.46753	0.0079244
PCL1606_RS22935	D-amino-acid oxidase	1.46439	0.00338124
PCL1606_RS14630	ABC transporter ATP-binding protein	1.44343	0.00708426
PCL1606_RS11965	thiol:disulfide interchange protein	1.44219	0.00590084
PCL1606_RS16815	enoyl-CoA hydratase	1.44122	0.00811235
PCL1606_RS15995	hypothetical protein	1.43921	0.00865436
PCL1606_RS07935	peptidase M4	1.43535	0.0070951
PCL1606_RS14620	acyl-CoA dehydrogenase	1.43479	0.0095058
PCL1606_RS16015	type II secretion system protein GspD	1.42824	0.00745915
PCL1606_RS21425	glycine/betaine ABC transporter substrate-binding protein	1.4257	0.00579833
PCL1606_RS22940	(2Fe-2S)-binding protein	1.41737	0.0103106
PCL1606_RS13320	AP endonuclease	1.41479	0.00661912
PCL1606_RS16010	type II secretion system protein GspE	1.40843	0.00919656
PCL1606_RS14760	LLM class flavin-dependent oxidoreductase	1.40506	0.0110554
PCL1606_RS08595	hypothetical protein	1.40472	0.00359721
PCL1606_RS13245	butanediol dehydrogenase	1.40362	0.0111856
PCL1606_RS16845	spermidine/putrescine ABC transporter substrate-binding protein	1.40154	0.0108967
PCL1606_RS07665	aldehyde dehydrogenase	1.39867	0.00238343
PCL1606_RS08340	membrane protein	1.39244	0.0114507
PCL1606_RS16830	amino acid ABC transporter substrate-binding protein	1.38805	0.00815006
PCL1606_RS23180	TetR family transcriptional regulator	1.38157	0.00439392
PCL1606_RS10440	ketosteroid isomerase	1.37691	0.00266273
PCL1606_RS04040	ribosome alternative rescue factor ArfA	1.36793	2.90623e-05
PCL1606_RS14090	diaminopimelate decarboxylase	1.3633	0.00469907
PCL1606_RS22930	hydroxyproline-2-epimerase	1.3628	0.00810761
PCL1606_RS09715	methyltransferase	1.34584	0.012699
PCL1606_RS14735	tetratricopeptide repeat protein 38 family protein	1.34413	0.0114553
PCL1606_RS12620	porin	1.33414	0.0122349
PCL1606_RS04305	TetR family transcriptional regulator	1.33303	0.00457786
PCL1606_RS14125	iron ABC transporter permease	1.33234	0.0114263
PCL1606_RS01930	triphosphoribosyl-dephospho-CoA synthase	1.33043	0.0157776
PCL1606_RS13180	2,4-dihydroxyhept-2-ene-1,7-dioic acid aldolase	1.31336	0.0011463
PCL1606_RS14085	AcsD protein	1.31031	0.000182886
PCL1606_RS02430	hypothetical protein	1.30676	0.0162463
PCL1606_RS23040	iron dicitrate transport regulator FecR	1.30528	1.6772e-07
PCL1606_RS29970	DUF1328 domain-containing protein	1.30374	0.000198909
PCL1606_RS15160	porin	1.30189	0.00347364
PCL1606_RS02310	transcriptional regulator	1.29946	0.0186397
PCL1606_RS12375	membrane protein	1.29701	0.0190004
PCL1606_RS14110	AcsA protein	1.29289	0.0031986
PCL1606_RS02400	CopG family transcriptional regulator	1.28922	0.0198291
PCL1606_RS10595	muconate cycloisomerase	1.28872	0.00418033
PCL1606_RS14730	peptide ABC transporter substrate-binding protein	1.28436	0.0137231
PCL1606_RS16520	Na/Pi cotransporter	1.2837	0.0120832
PCL1606_RS13350	membrane protein	1.2812	1.80556e-11
PCL1606_RS22900	lipoprotein	1.281	0.0149745
PCL1606_RS12585	LysR family transcriptional regulator	1.27869	0.0204038
PCL1606_RS16850	oxidoreductase	1.27399	0.0146856
PCL1606_RS07775	phenylalanine ammonia-lyase	1.27396	0.0193442
PCL1606_RS17390	branched-chain amino acid ABC transporter permease	1.27279	0.0165787
PCL1606_RS02510	peptidase M19	1.27161	0.0117204
PCL1606_RS02415	conjugal transfer protein TrbD	1.27136	0.0215593
PCL1606_RS02445	P-type conjugative transfer protein TrbG	1.26931	0.0208746
PCL1606_RS05360	general secretion pathway protein GspK	1.26612	0.0164271
PCL1606_RS27945	MFS transporter	1.26344	2.09074e-09
PCL1606_RS01945	biotin-independent malonate decarboxylase subunit gamma	1.26165	0.0221249
PCL1606_RS17090	MFS transporter	1.25988	0.0224949
PCL1606_RS02515	hypothetical protein	1.25986	0.00742667
PCL1606_RS02540	(2Fe-2S)-binding protein	1.25459	0.012277
PCL1606_RS16825	hybrid sensor histidine kinase/response regulator	1.25318	0.00832848
PCL1606_RS13365	DNA-binding response regulator	1.25291	0.0128971
PCL1606_RS17415	SfnB family sulfur acquisition oxidoreductase	1.25194	0.0200524
PCL1606_RS22460	EamA family transporter	1.25053	0.000227485
PCL1606_RS17405	5,10-methylenetetrahydromethanopterin reductase	1.24867	0.0188661
PCL1606_RS16070	TonB-dependent outer membrane receptor	1.24614	0.0151354
PCL1606_RS27460	stress-induced protein YgiW	1.24251	0.0214454
PCL1606_RS12640	feruloyl-CoA synthase	1.24186	0.0229391
PCL1606_RS16065	RNA polymerase subunit sigma-24	1.24005	0.0241763
PCL1606_RS16000	hypothetical protein	1.23929	0.0189568
PCL1606_RS13270	MFS transporter	1.23825	0.0248582
PCL1606_RS11200	FAD-dependent oxidoreductase	1.23804	0.020044
PCL1606_RS14645	LLM class flavin-dependent oxidoreductase	1.23635	0.0155005
PCL1606_RS17105	MFS transporter	1.23421	0.0229471
PCL1606_RS01950	malonate decarboxylase holo-ACP synthase	1.23408	0.0247171
PCL1606_RS08930	hypothetical protein	1.23267	0.00452125
PCL1606_RS13325	transcriptional regulator	1.23178	0.000836418
PCL1606_RS14330	carboxylate-amine ligase	1.23118	0.0259933
PCL1606_RS02405	P-type conjugative transfer ATPase TrbB	1.23028	0.0261345
PCL1606_RS00210	N-acetylmuramoyl-L-alanine amidase	1.22959	0.0195752
PCL1606_RS18890	rhodanese	1.22771	0.0203989
PCL1606_RS02475	3-keto-5-aminohexanoate cleavage enzyme	1.22724	0.0211437
PCL1606_RS24335	GNAT family acetyltransferase	1.22615	0.00902899
PCL1606_RS14510	biopolymer transporter ExbB	1.22271	0.0224288
PCL1606_RS15935	energy transducer TonB	1.22264	0.0270421
PCL1606_RS14095	MFS transporter	1.22167	0.00802955
PCL1606_RS12780	maleylacetoacetate isomerase	1.22045	0.0273465
PCL1606_RS30035	hypothetical protein	1.21753	0.0198803
PCL1606_RS02835	amine oxidase	1.21684	1.09555e-08
PCL1606_RS14105	siderophore biosynthesis protein SbnG	1.21568	0.00816454
PCL1606_RS29040	acyl-CoA dehydrogenase	1.21361	3.56835e-09
PCL1606_RS13250	MFS transporter	1.21257	0.0284677
PCL1606_RS14660	ABC transporter substrate-binding protein	1.21078	0.017209
PCL1606_RS10700	thiamine biosynthesis protein ThiJ	1.20777	0.0185108
PCL1606_RS16190	MFS transporter	1.20729	0.00502697
PCL1606_RS30345	hypothetical protein	1.20666	0.00138343
PCL1606_RS14765	LLM class flavin-dependent oxidoreductase	1.20127	0.0299759
PCL1606_RS12655	zinc-binding dehydrogenase	1.20119	0.0226039
PCL1606_RS18985	RND transporter	1.19914	0.0301352
PCL1606_RS06715	arginase	1.1982	0.029159
PCL1606_RS12955	hypothetical protein	1.1979	0.00750231
PCL1606_RS16750	3-hydroxyisobutyrate dehydrogenase	1.19685	0.0121633
PCL1606_RS13370	two-component sensor histidine kinase	1.19648	0.0132477
PCL1606_RS13265	class II histone deacetylase	1.19639	0.0226515
PCL1606_RS12635	salicylaldehyde dehydrogenase	1.19618	0.0214891
PCL1606_RS11535	isocitrate lyase	1.19298	5.15245e-06
PCL1606_RS18850	glycolate oxidase subunit GlcE	1.19028	0.02674
PCL1606_RS14335	hypothetical protein	1.19023	0.0200005
PCL1606_RS14230	sodium:proton antiporter	1.18968	0.0277901
PCL1606_RS10465	carbonic anhydrase	1.18455	0.023956
PCL1606_RS03770	RND transporter MFP subunit	1.1844	0.0321849
PCL1606_RS15985	ShlB family hemolysin secretion/activation protein	1.18272	0.0160598
PCL1606_RS24670	amino acid ABC transporter substrate-binding protein	1.18145	3.70912e-06
PCL1606_RS14710	nitrilotriacetate monooxygenase	1.18066	0.0227478
PCL1606_RS16435	short-chain dehydrogenase/reductase	1.18037	0.0233126
PCL1606_RS14145	nitrite reductase large subunit	1.1799	0.0053706
PCL1606_RS25925	phosphatidic acid phosphatase	1.17926	0.0179889
PCL1606_RS12765	gentisate 1,2-dioxygenase	1.17922	0.0302468
PCL1606_RS14080	aspartate aminotransferase family protein	1.17529	0.00046169
PCL1606_RS02530	electron transfer flavoprotein subunit alpha	1.17404	0.0267292
PCL1606_RS13780	hypothetical protein	1.17365	0.0285843
PCL1606_RS14640	NADP(H)-dependent aldo-keto reductase	1.17256	0.0238524
PCL1606_RS20610	2-dehydro-3-deoxy-6-phosphogalactonate aldolase	1.17218	0.020457
PCL1606_RS22915	2,5-dioxovalerate dehydrogenase	1.17204	0.0337985
PCL1606_RS17080	aldehyde dehydrogenase	1.17043	0.0230488
PCL1606_RS18400	hypothetical protein	1.17006	0.0190467
PCL1606_RS10620	benzoate 1,2-dioxygenase small subunit	1.16946	0.0228888
PCL1606_RS24330	hypothetical protein	1.16741	0.00316622
PCL1606_RS17895	cytochrome P450	1.16677	0.0297502
PCL1606_RS17085	2-dehydropantoate 2-reductase	1.16624	0.0333733
PCL1606_RS16745	membrane protein	1.16618	0.0194305
PCL1606_RS12770	5-carboxymethyl-2-hydroxymuconate isomerase	1.1657	0.0345567
PCL1606_RS02330	transposase	1.16413	0.0270178
PCL1606_RS14115	achromobactin-binding protein	1.16391	0.0272893
PCL1606_RS12760	porin	1.1629	0.0336788
PCL1606_RS22400	ketoglutarate semialdehyde dehydrogenase	1.16025	0.0359452
PCL1606_RS24325	hypothetical protein	1.15963	0.0149366
PCL1606_RS14260	hypothetical protein	1.15894	0.0361098
PCL1606_RS29170	hypothetical protein	1.15855	0.0146212
PCL1606_RS13195	5-carboxymethyl-2-hydroxymuconate isomerase	1.15832	0.00682533
PCL1606_RS12645	acetyl-CoA acetyltransferase	1.15767	0.03304
PCL1606_RS02410	conjugal transfer protein TrbC	1.15607	0.0360202
PCL1606_RS15410	phenylacetate-CoA oxygenase subunit PaaA	1.15431	0.0182865
PCL1606_RS16590	DUF2063 domain-containing protein	1.15185	0.027524
PCL1606_RS02435	conjugal transfer protein TrbL	1.15158	0.0347319
PCL1606_RS12570	FMN reductase	1.15051	0.0372659
PCL1606_RS14680	sulfurtransferase	1.14875	0.0316344
PCL1606_RS05125	type I secretion protein TolC	1.14746	0.0352356
PCL1606_RS12560	transcriptional regulator	1.146	0.0140766
PCL1606_RS13330	lipase	1.1458	0.0332513
PCL1606_RS14300	succinate dehydrogenase	1.14413	0.0386565
PCL1606_RS21560	endoribonuclease L-PSP	1.14389	0.00926443
PCL1606_RS22430	MFS transporter	1.14347	0.0250663
PCL1606_RS02335	peptidase	1.14248	0.0343775
PCL1606_RS02535	electron transfer flavoprotein subunit beta	1.14236	0.0367223
PCL1606_RS03830	hypothetical protein	1.14089	0.0362158
PCL1606_RS13190	MFS transporter	1.13841	0.0259809
PCL1606_RS11830	FAD-linked oxidoreductase	1.13781	0.0389191
PCL1606_RS12775	MFS transporter	1.1374	0.0397736
PCL1606_RS25540	Sel1 repeat-containing protein	1.13116	1.50037e-05
PCL1606_RS13430	multidrug DMT transporter permease	1.12773	0.0202418
PCL1606_RS12580	AraC family transcriptional regulator	1.12724	0.0360976
PCL1606_RS26030	anthranilate 1,2-dioxygenase large subunit	1.12446	0.0290359
PCL1606_RS14265	ompetence-damaged protein	1.12105	0.0271888
PCL1606_RS10230	sugar dehydrogenase	1.11871	0.0262511
PCL1606_RS13240	porin	1.11844	0.0317384
PCL1606_RS16595	hypothetical protein	1.11811	0.0273303
PCL1606_RS01985	amino acid dehydrogenase	1.11776	0.0265923
PCL1606_RS14240	peptidase	1.11723	0.0300394
PCL1606_RS03855	dehydrogenase	1.11694	0.0350409
PCL1606_RS15380	2,3-dehydroadipyl-CoA hydratase	1.11633	0.0318831
PCL1606_RS12615	3-(3-hydroxy-phenyl)propionate transporter MhpT	1.11583	0.035358
PCL1606_RS14325	SAM-dependent methyltransferase	1.11521	0.0348257
PCL1606_RS24935	L-serine ammonia-lyase	1.1132	0.00743773
PCL1606_RS17010	cytochrome c	1.11125	0.0441936
PCL1606_RS14745	enterobactin receptor	1.11072	0.0354901
PCL1606_RS17740	RND transporter MFP subunit	1.10815	0.0425963
PCL1606_RS02450	conjugal transfer protein TrbI	1.10538	0.0182838
PCL1606_RS15415	phenylacetate-CoA oxygenase subunit PaaB	1.1053	0.035937
PCL1606_RS17175	transposase	1.10315	0.0399776
PCL1606_RS17130	C4-dicarboxylate ABC transporter permease	1.10193	0.0390761
PCL1606_RS21535	hydroxypyruvate reductase	1.10088	0.038887
PCL1606_RS10910	glucarate dehydratase	1.0997	0.0433036
PCL1606_RS17005	RND transporter	1.09812	0.041742
PCL1606_RS12495	ABC transporter substrate-binding protein	1.09659	0.0475362
PCL1606_RS17165	2-methylcitrate dehydratase	1.09319	0.043927
PCL1606_RS05370	type II secretion system protein GspI	1.09281	0.0479037
PCL1606_RS14120	siderophore ABC transporter permease	1.09198	0.0352372
PCL1606_RS05130	cytochrome-c peroxidase	1.09151	0.0468109
PCL1606_RS27845	isovaleryl-CoA dehydrogenase	1.09089	0.0410866
PCL1606_RS14250	hypothetical protein	1.09017	0.0484354
PCL1606_RS01935	malonate decarboxylase subunit delta	1.0901	0.0445482
PCL1606_RS02495	transcriptional regulator	1.0898	0.00712073
PCL1606_RS15385	2-(1,2-epoxy-1,2-dihydrophenyl)acetyl-CoA isomerase	1.08926	0.0392443
PCL1606_RS16735	transporter	1.08729	0.0355433
PCL1606_RS24660	amino acid ABC transporter permease	1.08505	1.32926e-09
PCL1606_RS15940	biopolymer transporter ExbD	1.08399	0.0476281
PCL1606_RS06015	nitric oxide dioxygenase	1.08312	0.0147154
PCL1606_RS17395	ABC transporter ATP-binding protein	1.08288	0.0469961
PCL1606_RS23185	MexA family multidrug efflux RND transporter periplasmic adaptor subunit	1.08276	0.0264995
PCL1606_RS17095	benzoylformate decarboxylase	1.0807	0.0369039
PCL1606_RS16035	type II secretion system protein GspG	1.08034	0.0228131
PCL1606_RS26040	anthranilate dioxygenase reductase	1.07847	0.0302391
PCL1606_RS12485	alkyl hydroperoxide reductase	1.07833	0.0496305
PCL1606_RS17160	CoA transferase	1.07605	0.0377936
PCL1606_RS10745	aldehyde dehydrogenase	1.0739	0.0371306
PCL1606_RS13390	monooxygenase	1.07063	0.0110432
PCL1606_RS14290	NUDIX domain-containing protein	1.06928	0.0471251
PCL1606_RS06655	5-methyltetrahydropteroyltriglutamate-- homocysteine S-methyltransferase	1.06653	0.0473917
PCL1606_RS17000	CusA/CzcA family heavy metal efflux RND transporter	1.06594	0.0428123
PCL1606_RS14295	NAD(P)-dependent oxidoreductase	1.06581	0.0426532
PCL1606_RS14245	hypothetical protein	1.06387	0.0426046
PCL1606_RS10445	alcohol dehydrogenase	1.06252	0.0396064
PCL1606_RS17065	Vanillate O-demethylase oxidoreductase	1.06231	0.0041391
PCL1606_RS21545	urea transporter	1.05727	0.0467822
PCL1606_RS14075	TonB-dependent siderophore receptor	1.05667	2.11476e-05
PCL1606_RS05375	type II secretion system protein GspH	1.0561	0.0460292
PCL1606_RS13235	alcohol dehydrogenase	1.05335	0.0230502
PCL1606_RS16040	type II secretion system protein GspI	1.05198	0.0392187
PCL1606_RS02525	(Fe-S)-binding protein	1.04971	0.0431259
PCL1606_RS16820	amino acid transporter	1.04948	0.0204055
PCL1606_RS18990	multidrug efflux RND transporter permease subunit	1.04854	0.0435513
PCL1606_RS13515	MexE family multidrug efflux RND transporter periplasmic adaptor subunit	1.04815	0.000113935
PCL1606_RS18845	glycolate oxidase subunit GlcD	1.04773	0.0219303
PCL1606_RS14020	DNA-binding response regulator	1.04729	0.0455725
PCL1606_RS02420	conjugal transfer protein TrbE	1.04467	0.0283507
PCL1606_RS02185	peptidase C69	1.04461	0.031405
PCL1606_RS16095	antibiotic biosynthesis monooxygenase	1.04417	0.045735
PCL1606_RS14320	hypothetical protein	1.04323	0.0405749
PCL1606_RS22405	fumarylacetoacetate hydrolase	1.04305	0.0470035
PCL1606_RS13205	5-carboxymethyl-2-hydroxymuconate semialdehyde dehydrogenase	1.04224	0.00731186
PCL1606_RS10705	LuxR family transcriptional regulator	1.04154	0.0357685
PCL1606_RS10355	quercetin 2,3-dioxygenase	1.03801	0.0114322
PCL1606_RS02785	sulfurase	1.03603	0.000336307
PCL1606_RS10970	peptidase	1.03508	0.0204015
PCL1606_RS14275	DUF421 domain-containing protein	1.03477	0.0203399
PCL1606_RS10635	MFS transporter	1.03447	0.0479616
PCL1606_RS10315	RNA polymerase sigma factor	1.03269	0.00669268
PCL1606_RS14800	ABC transporter ATP-binding protein	1.0313	0.0414193
PCL1606_RS09185	potassium-transporting ATPase subunit C	1.03015	0.0390552
PCL1606_RS10600	muconolactone delta-isomerase	1.0291	0.0321065
PCL1606_RS12380	copper-translocating P-type ATPase	1.02732	0.00105534
PCL1606_RS02315	RepA replication protein	1.02524	0.0311234
PCL1606_RS16230	hypothetical protein	1.02227	0.0261149
PCL1606_RS14805	ABC transporter ATP-binding protein	1.02103	0.0411904
PCL1606_RS14690	acid phosphatase	1.01879	0.0404275
PCL1606_RS05025	paraquat-inducible protein A	1.01815	0.00653626
PCL1606_RS27455	MFS transporter	1.0153	0.00594913
PCL1606_RS01965	malonate transporter subunit MadM	1.01256	0.0182065
PCL1606_RS03815	flavin reductase	1.01226	0.0298954
PCL1606_RS16775	phosphohydrolase	1.01105	0.0196044
PCL1606_RS16525	hypothetical protein	1.00981	0.0486238
PCL1606_RS10475	tRNA (adenine-N(1))-methyltransferase	1.00887	0.0265267
PCL1606_RS22255	hypothetical protein	1.00607	0.0197479
PCL1606_RS13230	MarR family transcriptional regulator	1.00538	0.000887976
PCL1606_RS18910	DUF4865 domain-containing protein	1.00424	0.0408433
PCL1606_RS02520	N-methylproline demethylase	1.0033	0.0265383
PCL1606_RS05020	paraquat-inducible protein A	1.00089	0.020741
PCL1606_RS23345	ABC transporter ATP-binding protein	-1.00391	8.89498e-09
PCL1606_RS23810	tail protein	-1.00604	0.000280638
PCL1606_RS00615	type IV secretion protein Rhs	-1.01214	7.40983e-05
PCL1606_RS25405	hypothetical protein	-1.02334	2.26565e-25
PCL1606_RS30570	hypothetical protein	-1.03248	9.12692e-05
PCL1606_RS22840	MFS transporter	-1.0362	0.000571868
PCL1606_RS23735	2-hydroxyacid dehydrogenase	-1.03776	7.91326e-05
PCL1606_RS00600	type VI secretion protein VasK	-1.04148	0.000288074
PCL1606_RS15865	lipoprotein	-1.0418	7.80317e-05
PCL1606_RS13835	HlyD family type I secretion periplasmic adaptor subunit	-1.04273	0.0342443
PCL1606_RS23755	tail sheath protein	-1.05014	1.50098e-13
PCL1606_RS00575	hypothetical protein	-1.05591	1.28189e-06
PCL1606_RS23355	hypothetical protein	-1.05936	0.00762095
PCL1606_RS13760	aminotransferase	-1.06625	6.57714e-06
PCL1606_RS18115	tryptophan synthase subunit alpha	-1.06739	3.07351e-05
PCL1606_RS07395	pilus assembly protein PilA	-1.08077	0.0273632
PCL1606_RS12915	hypothetical protein	-1.08236	0.0012507
PCL1606_RS00880	hypothetical protein	-1.09507	5.21404e-09
PCL1606_RS29905	type I secretion protein	-1.11526	1.24736e-17
PCL1606_RS00585	type VI secretion lipoprotein	-1.11694	1.3882e-08
PCL1606_RS23800	hypothetical protein	-1.13078	1.54376e-08
PCL1606_RS25410	hypothetical protein	-1.13382	1.74253e-07
PCL1606_RS13740	flavin reductase	-1.14234	1.54279e-07
PCL1606_RS07605	sugar ABC transporter substrate-binding protein	-1.15486	1.69868e-05
PCL1606_RS00595	membrane protein	-1.15971	1.37856e-11
PCL1606_RS23740	phage tail protein	-1.16409	1.19259e-11
PCL1606_RS07575	type I glyceraldehyde-3-phosphate dehydrogenase	-1.16646	0.0150683
PCL1606_RS13725	monodechloroaminopyrrolnitrin synthase PrnB	-1.17847	1.71502e-05
PCL1606_RS00605	protein phosphatase	-1.23123	1.9944e-09
PCL1606_RS18025	serine 3-dehydrogenase	-1.23217	0.000441597
PCL1606_RS13580	chitin-binding protein	-1.25694	3.75724e-17
PCL1606_RS13840	peptidase	-1.26484	0.00817953
PCL1606_RS23745	ArsR family transcriptional regulator	-1.27104	1.7689e-06
PCL1606_RS13855	polyurethanase	-1.28296	0.00970652
PCL1606_RS10260	non-ribosomal peptide synthetase	-1.28519	0.0019715
PCL1606_RS13845	outer membrane autotransporter barrel domain-containing protein	-1.29396	0.00204597
PCL1606_RS13755	3-ketoacyl-ACP reductase	-1.29441	5.07015e-06
PCL1606_RS13745	potassium transporter	-1.32224	1.20587e-05
PCL1606_RS13825	protease	-1.33754	0.00542727
PCL1606_RS29925	DUF2474 domain-containing protein	-1.35798	0.000543809
PCL1606_RS13850	serine protease	-1.36949	0.00102491
PCL1606_RS13750	flavin reductase	-1.37708	5.48959e-10
PCL1606_RS13860	polyurethanase	-1.38677	2.34504e-07
PCL1606_RS15120	sugar ABC transporter substrate-binding protein	-1.3914	3.40216e-06
PCL1606_RS28445	glutamine ABC transporter substrate-binding protein	-1.42727	6.51342e-08
PCL1606_RS23350	membrane protein	-1.45232	0.00138033
PCL1606_RS22040	leucyl aminopeptidase (aminopeptidase T)	-1.45791	6.4258e-05
PCL1606_RS13730	FAD-dependent oxidoreductase	-1.46098	1.13548e-09
PCL1606_RS13585	chitinase	-1.46914	5.47564e-21
PCL1606_RS13735	(2Fe-2S) ferredoxin	-1.49466	2.50744e-07
PCL1606_RS04370	ubiquinol oxidase subunit II	-1.61763	1.02538e-10
PCL1606_RS29450	tryptophan synthase subunit alpha	-1.62771	1.39766e-21
PCL1606_RS26595	copper chaperone	-1.72107	1.24489e-07
PCL1606_RS04365	cytochrome ubiquinol oxidase subunit I	-1.74397	2.5733e-10
PCL1606_RS29445	tryptophan synthase subunit beta	-1.78125	5.72706e-21
PCL1606_RS26610	peptidase	-1.78524	1.56874e-08
PCL1606_RS13820	serine 3-dehydrogenase	-1.86811	0.000560712
PCL1606_RS26600	hypothetical protein	-1.90082	3.54281e-25
PCL1606_RS26605	TonB-dependent copper receptor	-1.99498	2.94082e-09
