# Supplementary material for: Chemical interplay and complementary adaptative strategies toggle bacterial antagonism and co-existence
Source: Cell Rep. 2021 Jul 27;36(4):109449. doi: 10.1016/j.celrep.2021.109449 (PMC8333196; doi:10.1016/j.celrep.2021.109449)
Supplement: Table S2. Bamy genes induced and repressed during the Pcl-Bamy interaction, related to Figure 2 [file mmc3.xlsx]

## Sheet: Hoja1
Gene	Product	logFC	pvalue
RBAM_RS17185	nitrate reductase subunit alpha	4.15	1.7e-103
RBAM_RS09415	MBL fold metallo-hydrolase	3.79	1.3e-68
RBAM_RS09410	transcriptional regulator	3.72	1.6e-56
RBAM_RS17180	nitrate reductase subunit beta	3.69	3.4e-61
RBAM_RS09405	AraC family transcriptional regulator	3.46	4e-79
RBAM_RS17175	nitrate reductase molybdenum cofactor assembly chaperone	3.46	2.5e-56
RBAM_RS04545	sulfonate ABC transporter substrate-binding protein	3.38	2.6e-28
RBAM_RS17170	nitrate reductase subunit gamma	3.37	5.3e-51
RBAM_RS02880	transcriptional regulator	3.28	3.4e-45
RBAM_RS04540	aliphatic sulfonates ABC transporter ATP-binding protein SsuB	3.24	1e-39
RBAM_RS04550	sulfonate ABC transporter permease	3.02	6.3e-30
RBAM_RS17190	transcriptional regulator	2.93	2.1e-30
RBAM_RS09400	tRNA-binding protein	2.75	3.9e-70
RBAM_RS17205	MFS transporter	2.6	1.3e-33
RBAM_RS04555	alkanesulfonate monooxygenase	2.5	8.8e-33
RBAM_RS12120	hypothetical protein	2.45	9.4e-37
RBAM_RS12115	formate dehydrogenase subunit alpha	2.4	3.6e-49
RBAM_RS15390	N-acetyltransferase	2.2	1.8e-14
RBAM_RS15385	amino acid ABC transporter substrate-binding protein	2.13	7.4e-18
RBAM_RS15370	cysteine ABC transporter permease	2.1	1.1e-14
RBAM_RS15365	arginine ABC transporter ATP-binding protein	2.05	4.9e-14
RBAM_RS02810	dihydrodipicolinate synthase family protein	2.01	4.9e-18
RBAM_RS15360	LLM class flavin-dependent oxidoreductase	1.95	2e-18
RBAM_RS19285	GapA-binding peptide SR1P	1.89	6.8e-20
RBAM_RS07230	polysaccharide deacetylase	1.87	3e-30
RBAM_RS06790	cell wall hydrolase	1.85	4.6e-13
RBAM_RS15355	NrdH-redoxin	1.82	5.1e-10
RBAM_RS02215	D-lyxose isomerase	1.72	3.1e-30
RBAM_RS15380	amino acid ABC transporter substrate-binding protein	1.65	3.5e-11
RBAM_RS04535	2-amino-3-carboxymuconate-6-semialdehyde decarboxylase	1.64	2.2e-17
RBAM_RS14075	nitric oxide dioxygenase	1.61	3.9e-15
RBAM_RS05365	hypothetical protein	1.55	5.5e-06
RBAM_RS14555	NADH dehydrogenase	1.54	2.3e-22
RBAM_RS14560	hypothetical protein	1.49	7.1e-07
RBAM_RS14220	DUF378 domain-containing protein	1.47	7.1e-19
RBAM_RS15375	cysteine ABC transporter permease	1.42	4.9e-07
RBAM_RS15350	LLM class flavin-dependent oxidoreductase	1.41	5.2e-09
RBAM_RS02920	EamA family transporter	1.39	2.6e-21
RBAM_RS04495	tRNA-Leu	1.39	8.2e-05
RBAM_RS05740	GTP-binding protein	1.39	8e-19
RBAM_RS05195	hypothetical protein	1.36	5.4e-22
RBAM_RS07150	hypothetical protein	1.34	1e-21
RBAM_RS18405	fatty acid desaturase	1.34	3.8e-13
RBAM_RS17395	membrane protein	1.32	3.4e-20
RBAM_RS17870	PTS sugar transporter subunit IIB	1.32	1.9e-05
RBAM_RS15510	choline ABC transporter permease	1.28	2.8e-09
RBAM_RS10060	acetyltransferase	1.25	7.7e-17
RBAM_RS17860	PTS cellobiose transporter subunit IIA	1.25	1.4e-06
RBAM_RS02210	NAD(P)-dependent oxidoreductase	1.24	1e-18
RBAM_RS12130	cystathionine gamma-synthase	1.23	1.3e-14
RBAM_RS12215	AI-2E family transporter	1.22	3.2e-05
RBAM_RS17980	cytochrome ubiquinol oxidase subunit I	1.22	0.00024
RBAM_RS08515	sporulation protein	1.15	0.00022
RBAM_RS19045	hypothetical protein	1.15	0.00038
RBAM_RS03670	hypothetical protein	1.14	2e-09
RBAM_RS07315	hypothetical protein	1.14	8.6e-08
RBAM_RS02385	manganese catalase	1.12	1.5e-13
RBAM_RS13890	tRNA-Glu	1.11	7.3e-05
RBAM_RS17690	GlsB/YeaQ/YmgE family stress response membrane protein	1.11	1.5e-16
RBAM_RS18545	hypothetical protein	1.11	7.1e-06
RBAM_RS12105	formate/nitrite transporter	1.1	1.1e-10
RBAM_RS08490	polyketide synthase	1.08	2.2e-11
RBAM_RS15500	amino acid ABC transporter permease	1.08	8.5e-08
RBAM_RS09460	peptidoglycan-binding protein	1.07	6.5e-14
RBAM_RS15505	osmoprotectant ABC transporter substrate-binding protein	1.07	2.5e-08
RBAM_RS10940	polyketide synthase	1.05	5.6e-15
RBAM_RS03170	tRNA-Asp	1.04	8.1e-05
RBAM_RS17865	PTS system, cellobiose-specific IIC component	1.03	6.3e-07
RBAM_RS03805	NAD(P)-dependent oxidoreductase	1.02	6.2e-08
RBAM_RS10935	polyketide synthase	1.02	9e-13
RBAM_RS15270	sulfite reductase [NADPH] flavoprotein, alpha-component	1.02	6.5e-13
RBAM_RS08485	non-ribosomal peptide synthetase	1.01	2.1e-11
RBAM_RS09470	hypothetical protein	1	3.3e-07
RBAM_RS16025	imidazole glycerol phosphate synthase subunit HisH	-1.01	6.5e-08
RBAM_RS17365	hypothetical protein	-1.01	3e-07
RBAM_RS17370	hypothetical protein	-1.01	2.8e-07
RBAM_RS03430	phosphoribosylformylglycinamidine synthase, purS protein	-1.02	7.3e-06
RBAM_RS12925	antiholin	-1.02	1.6e-09
RBAM_RS17375	hypothetical protein	-1.02	1.3e-07
RBAM_RS03425	phosphoribosylaminoimidazolesuccinocarboxamide synthase	-1.05	2.8e-08
RBAM_RS03440	phosphoribosylformylglycinamidine synthase subunit PurL	-1.05	1.9e-07
RBAM_RS06720	hypothetical protein	-1.05	1.3e-08
RBAM_RS01315	glycerol-3-phosphate transporter	-1.06	1.2e-11
RBAM_RS01730	proline dehydrogenase	-1.07	8.8e-10
RBAM_RS02100	hypothetical protein	-1.08	8.2e-14
RBAM_RS17275	LuxR family transcriptional regulator	-1.09	6.6e-11
RBAM_RS02110	hypothetical protein	-1.1	9.4e-13
RBAM_RS10430	stage IV sporulation protein A	-1.1	3.8e-07
RBAM_RS15815	transcriptional regulator	-1.1	2.5e-09
RBAM_RS17255	hypothetical protein	-1.1	2.5e-11
RBAM_RS18130	pectate lyase	-1.1	3.4e-14
RBAM_RS02105	copper transporter	-1.11	5.6e-15
RBAM_RS03435	phosphoribosylformylglycinamidine synthase subunit PurQ	-1.11	8.4e-08
RBAM_RS16010	bifunctional phosphoribosyl-AMP cyclohydrolase/phosphoribosyl-ATP diphosphatase	-1.11	2.3e-08
RBAM_RS07670	dihydroorotate dehydrogenase	-1.13	5.4e-05
RBAM_RS15585	UDP-glucose 6-dehydrogenase	-1.13	1.5e-12
RBAM_RS16015	imidazole glycerol phosphate synthase cyclase subunit	-1.13	4.1e-10
RBAM_RS04625	sporulation protein YhbH	-1.14	1.8e-05
RBAM_RS13705	MFS transporter	-1.14	1.9e-16
RBAM_RS16030	imidazoleglycerol-phosphate dehydratase	-1.14	1.3e-09
RBAM_RS03105	QacE family quaternary ammonium compound efflux SMR transporter	-1.16	2.5e-08
RBAM_RS01585	stress protein	-1.17	2.7e-20
RBAM_RS14025	flotillin family protein	-1.17	1.1e-11
RBAM_RS16045	ATP phosphoribosyltransferase regulatory subunit	-1.17	1.7e-10
RBAM_RS16035	histidinol dehydrogenase	-1.18	3e-12
RBAM_RS17250	hypothetical protein	-1.18	1.8e-13
RBAM_RS16040	ATP phosphoribosyltransferase	-1.19	1.2e-09
RBAM_RS09490	hypothetical protein	-1.21	7.3e-05
RBAM_RS18615	hypothetical protein	-1.22	5.6e-08
RBAM_RS07675	orotidine-5'-phosphate decarboxylase	-1.25	4.9e-06
RBAM_RS16020	1-(5-phosphoribosyl)-5-((5- phosphoribosylamino)methylideneamino)imidazole-4- carboxamide isomerase	-1.25	2.4e-11
RBAM_RS01030	alcohol dehydrogenase	-1.27	3.5e-14
RBAM_RS13175	sporulation protein YtfJ	-1.31	4.2e-05
RBAM_RS15810	hypothetical protein	-1.35	2.2e-21
RBAM_RS03070	penicillin-binding protein 4	-1.36	5.6e-20
RBAM_RS07680	orotate phosphoribosyltransferase	-1.36	9.2e-08
RBAM_RS15150	DNA-directed RNA polymerase sigma-70 factor	-1.36	1.4e-08
RBAM_RS17245	transcriptional regulator	-1.36	2.8e-20
RBAM_RS01025	hypothetical protein	-1.44	1.7e-12
RBAM_RS01020	aspartate aminotransferase family protein	-1.48	4.3e-19
RBAM_RS19090	hypothetical protein	-1.52	1.2e-11
RBAM_RS17625	hypothetical protein	-1.62	1.3e-09
RBAM_RS03625	hypothetical protein	-1.71	1.1e-05
RBAM_RS09485	hypothetical protein	-1.74	3e-07
RBAM_RS17270	hypothetical protein	-1.79	3.8e-33
RBAM_RS08805	hypothetical protein	-1.81	9.1e-35
RBAM_RS14030	membrane protein	-1.94	3.1e-25
RBAM_RS17265	hypothetical protein	-1.97	4.4e-24
RBAM_RS17465	L-glutamate gamma-semialdehyde dehydrogenase	-2.54	2.4e-34
RBAM_RS17470	glutamate dehydrogenase	-3.05	5e-22
RBAM_RS01785	cobalamin synthesis protein CobW	-3.7	2.1e-21
