# Supplementary material for: Chemical interplay and complementary adaptative strategies toggle bacterial antagonism and co-existence
Source: Cell Rep. 2021 Jul 27;36(4):109449. doi: 10.1016/j.celrep.2021.109449 (PMC8333196; doi:10.1016/j.celrep.2021.109449)
Supplement: Table S5. GlpKS166L genes induced and repressed in comparison with Bamy, related to Figure 5 [file mmc4.xlsx]

## Sheet: Hoja1
Gene	Product	log2FoldChange
RBAM_RS04200	acetoin:2,6-dichlorophenolindophenol oxidoreductase subunit beta	11.2827
RBAM_RS04195	acetoin:2,6-dichlorophenolindophenol oxidoreductase subunit alpha	10.7849
RBAM_RS04205	2-oxo acid dehydrogenase subunit E2	10.5428
RBAM_RS04210	dihydrolipoyl dehydrogenase	9.4586
RBAM_RS04235	PTS transporter subunit EIIC	8.50891
RBAM_RS18535	MFS transporter	8.33333
RBAM_RS08485	L-threonine 3-dehydrogenase	7.64703
RBAM_RS18540	myo-inosose-2 dehydratase	7.20133
RBAM_RS18530	Gfo/Idh/MocA family oxidoreductase	7.19346
RBAM_RS18525	sugar phosphate isomerase/epimerase	6.95103
RBAM_RS04225	6-phospho-alpha-glucosidase	6.90292
RBAM_RS13960	phosphoenolpyruvate carboxykinase (ATP)	6.78084
RBAM_RS13185	glyceraldehyde-3-phosphate dehydrogenase	6.70717
RBAM_RS13075	L-ribulose-5-phosphate 4-epimerase	6.49086
RBAM_RS18545	3D-(3,5/4)-trihydroxycyclohexane-1,2-dione acylhydrolase (decyclizing)	6.43626
RBAM_RS18520	2-keto-myo-inositol isomerase	6.33089
RBAM_RS08490	glycine C-acetyltransferase	6.28132
RBAM_RS13050	carbohydrate ABC transporter permease	6.0174
RBAM_RS13760	carbohydrate ABC transporter substrate-binding protein	5.93071
RBAM_RS14420	DUF378 domain-containing protein	5.85803
RBAM_RS04215	sigma-54-dependent Fis family transcriptional regulator	5.83304
RBAM_RS18550	5-dehydro-2-deoxygluconokinase	5.79302
RBAM_RS18075	PTS cellobiose transporter subunit IIC	5.72721
RBAM_RS18515	class II fructose-1,6-bisphosphate aldolase	5.67873
RBAM_RS09255	AMP-binding protein	5.65433
RBAM_RS09235	enoyl-CoA hydratase	5.59868
RBAM_RS18385	urocanate hydratase	5.56916
RBAM_RS13755	LacI family DNA-binding transcriptional regulator	5.45626
RBAM_RS09850	aspartate aminotransferase family protein	5.43726
RBAM_RS13080	ribulokinase	5.43382
RBAM_RS15845	sugar porter family MFS transporter	5.40251
RBAM_RS09250	acetyl-CoA carboxylase biotin carboxylase subunit	5.39539
RBAM_RS04230	MurR/RpiR family transcriptional regulator	5.18661
RBAM_RS18380	histidine ammonia-lyase	5.1432
RBAM_RS18070	PTS lactose/cellobiose transporter subunit IIA	5.14215
RBAM_RS09175	CoA transferase subunit A	5.12817
RBAM_RS13765	sugar ABC transporter permease	5.09872
RBAM_RS18390	imidazolonepropionase	5.0622
RBAM_RS13070	HAD-IIA family hydrolase	5.01252
RBAM_RS13055	sugar ABC transporter permease	4.93642
RBAM_RS03315	MFS transporter	4.92778
RBAM_RS18065	6-phospho-beta-glucosidase	4.92461
RBAM_RS04880	mechanosensitive ion channel	4.91109
RBAM_RS18395	formimidoylglutamase	4.89519
RBAM_RS18080	PTS sugar transporter subunit IIB	4.87413
RBAM_RS13575	CBS domain-containing protein	4.85516
RBAM_RS09840	3-oxoacid CoA-transferase subunit B	4.85468
RBAM_RS02220	D-lyxose/D-mannose family sugar isomerase	4.79981
RBAM_RS10465	ubiquinol-cytochrome c reductase iron-sulfur subunit	4.7509
RBAM_RS09835	peptidase	4.67192
RBAM_RS09595	aldehyde dehydrogenase family protein	4.6525
RBAM_RS09180	GntP family permease	4.645
RBAM_RS11340	3-hydroxybutyryl-CoA dehydrogenase	4.58138
RBAM_RS09165	3-hydroxybutyrate dehydrogenase	4.56781
RBAM_RS15940	L-lactate permease	4.56263
RBAM_RS01790	glutathione-dependent formaldehyde dehydrogenase	4.48985
RBAM_RS02215	SDR family oxidoreductase	4.46766
RBAM_RS17115	hypothetical protein	4.45686
RBAM_RS11335	acyl-CoA dehydrogenase	4.44638
RBAM_RS10460	cytochrome b6	4.4276
RBAM_RS09845	CoA transferase subunit A	4.37396
RBAM_RS03175	sugar porter family MFS transporter	4.36634
RBAM_RS13090	glycoside hydrolase family 43 protein	4.33478
RBAM_RS16745	sugar ABC transporter ATP-binding protein	4.27653
RBAM_RS08800	alcohol dehydrogenase AdhP	4.27147
RBAM_RS18010	PTS cellobiose transporter subunit IIC	4.26948
RBAM_RS15470	hypothetical protein	4.23262
RBAM_RS13085	L-arabinose isomerase	4.21643
RBAM_RS09830	putative beta-lysine N-acetyltransferase	4.21215
RBAM_RS13060	carbohydrate ABC transporter substrate-binding protein	4.20893
RBAM_RS11330	citrate synthase	4.20381
RBAM_RS08760	xylose isomerase	4.18117
RBAM_RS16105	MFS transporter	4.18097
RBAM_RS03955	citrate transporter	4.14014
RBAM_RS02390	manganese catalase family protein	4.13766
RBAM_RS09265	family 10 glycosylhydrolase	4.13377
RBAM_RS11500	stage III sporulation protein AA	4.12671
RBAM_RS03960	MBL fold metallo-hydrolase	4.11758
RBAM_RS06150	PTS transporter subunit EIIC	4.10403
RBAM_RS14765	NAD(P)/FAD-dependent oxidoreductase	4.1023
RBAM_RS13580	acetoin utilization protein AcuC	4.09522
RBAM_RS18355	PTS glucose transporter subunit IIA	4.07664
RBAM_RS11345	acetyl-CoA C-acetyltransferase	4.05233
RBAM_RS09745	hypothetical protein	4.02637
RBAM_RS09240	hydroxymethylglutaryl-CoA lyase	4.01907
RBAM_RS17760	DegT/DnrJ/EryC1/StrS family aminotransferase	4.01565
RBAM_RS17845	hypothetical protein	3.98416
RBAM_RS13065	sn-glycerol-1-phosphate dehydrogenase	3.97472
RBAM_RS01560	alpha-glucosidase	3.91319
RBAM_RS00105	glycoside hydrolase family 18 protein	3.87009
RBAM_RS12900	acyl-CoA thioesterase	3.84437
RBAM_RS13770	carbohydrate ABC transporter permease	3.83816
RBAM_RS16750	ribose ABC transporter permease	3.83699
RBAM_RS11485	stage III sporulation protein AD	3.81464
RBAM_RS13570	GNAT family N-acetyltransferase	3.77787
RBAM_RS04035	PTS system trehalose-specific EIIBC component	3.76402
RBAM_RS16740	D-ribose pyranase	3.74711
RBAM_RS07315	GapA-binding peptide SR1P	3.71414
RBAM_RS07310	polysaccharide deacetylase family protein	3.68625
RBAM_RS10595	DUF2768 domain-containing protein	3.675
RBAM_RS05515	germination protein GerPB	3.67013
RBAM_RS13045	alpha-N-arabinofuranosidase	3.64923
RBAM_RS15745	NAAT family transporter	3.64218
RBAM_RS09230	acyl-CoA carboxylase subunit beta	3.59742
RBAM_RS01650	starch-binding protein	3.59229
RBAM_RS07545	sporulation-specific transcriptional regulator GerR	3.58848
RBAM_RS06155	PTS lactose/cellobiose transporter subunit IIA	3.57196
RBAM_RS06145	galactokinase	3.56536
RBAM_RS06210	formate dehydrogenase subunit alpha	3.53669
RBAM_RS16655	GerAB/ArcD/ProY family transporter	3.51973
RBAM_RS17750	N-acetylneuraminate synthase family protein	3.51278
RBAM_RS05055	YheC/YheD family protein	3.51236
RBAM_RS06885	redoxin domain-containing protein	3.49743
RBAM_RS02410	dicarboxylate/amino acid:cation symporter	3.46881
RBAM_RS01795	RDD family protein	3.46761
RBAM_RS18400	amino acid permease	3.46024
RBAM_RS11495	stage III sporulation protein SpoAB	3.44486
RBAM_RS06205	YjgB family protein	3.44042
RBAM_RS13200	aldo/keto reductase	3.37115
RBAM_RS04125	calcium/proton exchanger	3.3549
RBAM_RS18020	glycosyltransferase family 8 protein	3.34737
RBAM_RS17915	galactokinase	3.33914
RBAM_RS09305	aldose 1-epimerase	3.33858
RBAM_RS06135	UDP-glucose--hexose-1-phosphate uridylyltransferase	3.32675
RBAM_RS17835	PTS sucrose transporter subunit IIBC	3.32423
RBAM_RS06140	UDP-glucose 4-epimerase GalE	3.29158
RBAM_RS15130	acetyl-CoA C-acetyltransferase	3.28829
RBAM_RS18275	family 16 glycosylhydrolase	3.28739
RBAM_RS07450	cytochrome c oxidase subunit I	3.2836
RBAM_RS18205	sn-glycerol-3-phosphate ABC transporter ATP-binding protein UgpC	3.25419
RBAM_RS07460	cytochrome c oxidase subunit IVB	3.20276
RBAM_RS18140	ROK family protein	3.18718
RBAM_RS06200	DUF2809 domain-containing protein	3.16295
RBAM_RS04040	alpha,alpha-phosphotrehalase	3.16148
RBAM_RS03670	spore coat protein CotJB	3.15667
RBAM_RS14525	Na+/H+ antiporter subunit A	3.15616
RBAM_RS16650	spore germination protein	3.1532
RBAM_RS04685	sporulation protein YhbH	3.15108
RBAM_RS05050	YheC/YheD family protein	3.10432
RBAM_RS06470	ABC transporter permease	3.09789
RBAM_RS13375	DUF2953 domain-containing protein	3.09428
RBAM_RS01900	LysR family transcriptional regulator	3.09424
RBAM_RS08310	DUF503 domain-containing protein	3.07085
RBAM_RS18170	NAD(P)H-hydrate dehydratase	3.06302
RBAM_RS04680	serine/threonine protein kinase PrkA	3.0315
RBAM_RS03990	DUF3243 domain-containing protein	3.02877
RBAM_RS10455	c-type cytochrome	3.02706
RBAM_RS10585	stage IV sporulation protein A	3.02279
RBAM_RS02205	transcription antiterminator	3.01888
RBAM_RS09825	lysine 2,3-aminomutase	2.99892
RBAM_RS17675	amino acid permease	2.98978
RBAM_RS18375	hut operon transcriptional regulator HutP	2.98924
RBAM_RS14540	Na+/H+ antiporter subunit D	2.98767
RBAM_RS06475	ABC transporter ATP-binding protein	2.98171
RBAM_RS15900	MurR/RpiR family transcriptional regulator	2.97655
RBAM_RS17745	spore coat polysaccharide biosynthesis protein SpsF	2.95261
RBAM_RS00385	serine/threonine protein kinase	2.9472
RBAM_RS04885	SpoVR family protein	2.9436
RBAM_RS04820	glycerol-3-phosphate responsive antiterminator	2.92036
RBAM_RS16755	ribose ABC transporter substrate-binding protein RbsB	2.90733
RBAM_RS07465	cytochrome c oxidase assembly factor CtaG	2.88758
RBAM_RS03665	spore coat associated protein CotJA	2.88633
RBAM_RS01450	ring-cleaving dioxygenase	2.88592
RBAM_RS17920	GtrA family protein	2.87815
RBAM_RS06130	glycosyl hydrolase 53 family protein	2.87408
RBAM_RS11480	stage III sporulation protein AE	2.86587
RBAM_RS16670	sugar porter family MFS transporter	2.86477
RBAM_RS09170	CoA transferase subunit B	2.85771
RBAM_RS09430	hypothetical protein	2.84739
RBAM_RS06565	hypothetical protein	2.84135
RBAM_RS07810	calcium-translocating P-type ATPase, SERCA-type	2.83049
RBAM_RS03740	cytochrome P450	2.8269
RBAM_RS05815	putative glycoside hydrolase	2.82195
RBAM_RS14545	Na+/H+ antiporter subunit E	2.82144
RBAM_RS07065	mechanosensitive ion channel family protein	2.8108
RBAM_RS03310	sorbitol dehydrogenase	2.80511
RBAM_RS16730	LacI family DNA-binding transcriptional regulator	2.79889
RBAM_RS12945	electron transfer flavoprotein subunit alpha/FixB family protein	2.79738
RBAM_RS06815	membrane protein	2.79581
RBAM_RS10760	spore maturation protein SpmB	2.76845
RBAM_RS06215	DUF1641 domain-containing protein	2.75108
RBAM_RS10590	hypothetical protein	2.73769
RBAM_RS17910	UDP-glucose--hexose-1-phosphate uridylyltransferase	2.73646
RBAM_RS18555	5-deoxy-glucuronate isomerase	2.73077
RBAM_RS13040	carbon starvation protein A	2.71955
RBAM_RS04130	YfkD famly protein	2.71815
RBAM_RS05970	DUF1360 domain-containing protein	2.71369
RBAM_RS05505	hypothetical protein	2.71145
RBAM_RS01730	proline dehydrogenase	2.71012
RBAM_RS13320	YtpI family protein	2.70908
RBAM_RS00380	VWA domain-containing protein	2.705
RBAM_RS12410	transporter substrate-binding domain-containing protein	2.70208
RBAM_RS17360	cardiolipin synthase	2.69167
RBAM_RS04070	type 1 glutamine amidotransferase	2.68977
RBAM_RS07550	N-acetyltransferase	2.68262
RBAM_RS12865	metallophosphoesterase	2.67997
RBAM_RS07635	S8 family serine peptidase	2.67125
RBAM_RS02290	pyruvate oxidase	2.66671
RBAM_RS09055	zinc-binding alcohol dehydrogenase family protein	2.66606
RBAM_RS18690	NTP transferase domain-containing protein	2.66493
RBAM_RS04700	DHA2 family efflux MFS transporter permease subunit	2.65335
RBAM_RS01085	PTS transporter subunit EIIC	2.64207
RBAM_RS06880	polysaccharide biosynthesis protein	2.58436
RBAM_RS07455	cytochrome (ubi)quinol oxidase subunit III	2.57168
RBAM_RS14535	Na(+)/H(+) antiporter subunit C	2.5689
RBAM_RS10765	spore maturation protein	2.5686
RBAM_RS18265	catalase	2.56741
RBAM_RS09065	mannonate dehydratase	2.56301
RBAM_RS14355	alpha-glucosidase	2.56033
RBAM_RS15490	ATP-binding domain-containing protein	2.55857
RBAM_RS12710	SPOR domain-containing protein	2.55724
RBAM_RS18755	hypothetical protein	2.55394
RBAM_RS14550	Na(+)/H(+) antiporter subunit F1	2.54617
RBAM_RS06480	peptide ABC transporter substrate-binding protein	2.53469
RBAM_RS13035	(Fe-S)-binding protein	2.52631
RBAM_RS18750	hypothetical protein	2.52629
RBAM_RS04760	hypothetical protein	2.52437
RBAM_RS08745	MFS transporter	2.52115
RBAM_RS19130	VOC family protein	2.51959
RBAM_RS05610	cytochrome P450	2.51424
RBAM_RS09425	hypothetical protein	2.50979
RBAM_RS05695	carbamoyl phosphate synthase large subunit	2.49005
RBAM_RS06465	ABC transporter permease	2.48962
RBAM_RS18150	mannan endo-1,4-beta-mannosidase	2.48811
RBAM_RS06160	6-phospho-beta-galactosidase	2.4862
RBAM_RS10895	anti-sigma F factor	2.48342
RBAM_RS08350	YlmC/YmxH family sporulation protein	2.47465
RBAM_RS04025	spore germination protein	2.47317
RBAM_RS05260	YhgE/Pip domain-containing protein	2.45988
RBAM_RS11865	cytochrome c	2.45704
RBAM_RS02275	cellulose biosynthesis cyclic di-GMP-binding regulatory protein BcsB	2.45493
RBAM_RS18155	catalase	2.44391
RBAM_RS01465	DUF2512 family protein	2.4213
RBAM_RS01290	hypothetical protein	2.42095
RBAM_RS16290	N-acetylglucosamine-6-phosphate deacetylase	2.42023
RBAM_RS15395	iron ABC transporter permease	2.4158
RBAM_RS05945	spore coat protein	2.40963
RBAM_RS11290	dihydrolipoyl dehydrogenase	2.40579
RBAM_RS11655	HlyC/CorC family transporter	2.40256
RBAM_RS04910	SDR family oxidoreductase	2.39856
RBAM_RS09050	sugar kinase	2.3961
RBAM_RS00925	polysaccharide deacetylase family sporulation protein PdaB	2.39308
RBAM_RS16145	SulP family inorganic anion transporter	2.3925
RBAM_RS17560	RsfA family transcriptional regulator	2.39065
RBAM_RS06575	glycosyltransferase	2.3885
RBAM_RS06660	MarR family transcriptional regulator	2.38551
RBAM_RS00400	ATP-dependent zinc metalloprotease FtsH	2.3801
RBAM_RS12415	amino acid ABC transporter permease	2.37825
RBAM_RS18810	ABC transporter substrate-binding protein	2.37383
RBAM_RS13370	sporulation protein YtfJ	2.36423
RBAM_RS16365	MFS transporter	2.36223
RBAM_RS06560	organic hydroperoxide resistance protein	2.3613
RBAM_RS16560	glycosyltransferase family 4 protein	2.36102
RBAM_RS05305	fatty acid--CoA ligase family protein	2.34584
RBAM_RS05025	ATP-binding cassette domain-containing protein	2.34574
RBAM_RS12940	alpha-N-arabinofuranosidase	2.34499
RBAM_RS16735	ribokinase	2.34099
RBAM_RS14530	Na(+)/H(+) antiporter subunit B	2.33067
RBAM_RS05520	spore germination protein	2.31946
RBAM_RS15345	SMP-30/gluconolactonase/LRE family protein	2.31772
RBAM_RS06875	cell wall hydrolase	2.3097
RBAM_RS17770	glycosyltransferase family 2 protein	2.30401
RBAM_RS18270	citrate/sodium symporter CitN	2.29789
RBAM_RS17830	sucrose-6-phosphate hydrolase	2.29512
RBAM_RS14555	Na+/H+ antiporter subunit G	2.2889
RBAM_RS18350	6-phospho-beta-glucosidase	2.28288
RBAM_RS15125	acyl-CoA dehydrogenase family protein	2.2713
RBAM_RS16355	phosphotransferase	2.26357
RBAM_RS07855	16S rRNA (cytosine(967)-C(5))-methyltransferase RsmB	2.26016
RBAM_RS00110	cysteine hydrolase	2.25939
RBAM_RS12880	GerMN domain-containing protein	2.24691
RBAM_RS00375	stage II sporulation protein E	2.24645
RBAM_RS18560	CoA-acylating methylmalonate-semialdehyde dehydrogenase	2.24404
RBAM_RS10890	RNA polymerase sporulation sigma factor SigF	2.24336
RBAM_RS01845	surfactin non-ribosomal peptide synthetase SrfAC	2.23732
RBAM_RS10905	D-alanyl-D-alanine carboxypeptidase	2.23199
RBAM_RS12420	amino acid ABC transporter permease	2.22947
RBAM_RS16150	carbonic anhydrase	2.22902
RBAM_RS02550	SpoIIE family protein phosphatase	2.22848
RBAM_RS03035	glycerol dehydrogenase	2.22208
RBAM_RS06000	subclass B1 metallo-beta-lactamase	2.21956
RBAM_RS09600	squalene--hopene cyclase	2.21769
RBAM_RS05550	asparagine synthase (glutamine-hydrolyzing)	2.21727
RBAM_RS12960	TetR/AcrR family transcriptional regulator	2.21622
RBAM_RS11370	helix-turn-helix domain-containing protein	2.21605
RBAM_RS07470	hypothetical protein	2.21277
RBAM_RS02260	diguanylate cyclase	2.21234
RBAM_RS02265	DUF2334 domain-containing protein	2.21101
RBAM_RS13650	M42 family metallopeptidase	2.20988
RBAM_RS11925	diacylglycerol kinase family protein	2.20854
RBAM_RS03535	FMN-binding glutamate synthase family protein	2.20012
RBAM_RS05495	spore germination protein	2.19819
RBAM_RS18145	mannose-6-phosphate isomerase, class I	2.19739
RBAM_RS05030	ABC transporter ATP-binding protein	2.19688
RBAM_RS07415	glutaminase A	2.18985
RBAM_RS03060	GNAT family N-acetyltransferase	2.18692
RBAM_RS08585	polyketide synthase dehydratase domain-containing protein	2.18549
RBAM_RS04705	NAD(P)H-dependent oxidoreductase	2.1744
RBAM_RS13565	acetate--CoA ligase	2.17146
RBAM_RS01455	DoxX family protein	2.16999
RBAM_RS03225	tRNA (adenosine(37)-N6)-threonylcarbamoyltransferase complex dimerization subunit type 1 TsaB	2.1678
RBAM_RS16665	glycosyltransferase	2.1622
RBAM_RS01215	aldo/keto reductase	2.15235
RBAM_RS16405	YitT family protein	2.15128
RBAM_RS10025	SCO family protein	2.14826
RBAM_RS12405	amino acid ABC transporter ATP-binding protein	2.14341
RBAM_RS08580	non-ribosomal peptide synthetase	2.14291
RBAM_RS17775	spore coat protein GerQ	2.13783
RBAM_RS03855	SDR family oxidoreductase	2.13583
RBAM_RS03925	NTTRR-F1 domain	2.13564
RBAM_RS11110	SDR family NAD(P)-dependent oxidoreductase	2.13174
RBAM_RS00920	KinB-signaling pathway activation protein	2.12702
RBAM_RS18370	glycoside hydrolase family 43 protein	2.12449
RBAM_RS01555	glucose 1-dehydrogenase	2.12226
RBAM_RS08570	SDR family NAD(P)-dependent oxidoreductase	2.11898
RBAM_RS17380	cardiolipin synthase	2.11879
RBAM_RS06485	LD-carboxypeptidase	2.11872
RBAM_RS05545	DUF2777 family protein	2.11739
RBAM_RS09805	hypothetical protein	2.1172
RBAM_RS11620	ComGF family competence protein	2.11712
RBAM_RS06185	MgtC/SapB family protein	2.1161
RBAM_RS03820	hypothetical protein	2.11145
RBAM_RS09795	phosphatase PAP2 family protein	2.10681
RBAM_RS06490	dipeptide epimerase	2.10227
RBAM_RS07585	stage V sporulation protein D	2.10149
RBAM_RS17765	CDP-glycerol glycerophosphotransferase family protein	2.10111
RBAM_RS04815	aspartate aminotransferase family protein	2.0996
RBAM_RS11475	stage III sporulation protein AF	2.09945
RBAM_RS09145	non-ribosomal peptide synthetase	2.09814
RBAM_RS04350	MFS transporter	2.09654
RBAM_RS02270	glycosyltransferase family 2 protein	2.08676
RBAM_RS15235	serine protease	2.08426
RBAM_RS19335	hypothetical protein	2.0814
RBAM_RS12300	formate dehydrogenase subunit alpha	2.08063
RBAM_RS15135	enoyl-CoA hydratase/isomerase family protein	2.07829
RBAM_RS09070	SDR family oxidoreductase	2.07437
RBAM_RS05510	germination protein GerPC	2.07112
RBAM_RS12955	enoyl-CoA hydratase	2.06514
RBAM_RS13030	glycolate oxidase subunit GlcD	2.06414
RBAM_RS16565	MOP flippase family protein	2.06193
RBAM_RS07085	molybdenum cofactor guanylyltransferase	2.0575
RBAM_RS16660	Ger(x)C family spore germination protein	2.04827
RBAM_RS07270	SDR family NAD(P)-dependent oxidoreductase	2.04818
RBAM_RS12985	DNA polymerase/3'-5' exonuclease PolX	2.04304
RBAM_RS05185	hypothetical protein	2.04174
RBAM_RS15730	ABC transporter permease	2.02965
RBAM_RS18695	XdhC family protein	2.01984
RBAM_RS03155	APC family permease	2.00019
RBAM_RS07785	adenylyl-sulfate kinase	-2.00042
RBAM_RS06935	methyl-accepting chemotaxis protein	-2.00688
RBAM_RS03845	aldehyde dehydrogenase family protein	-2.00768
RBAM_RS03370	hypothetical protein	-2.00804
RBAM_RS09775	M15 family metallopeptidase	-2.01385
RBAM_RS16690	C40 family peptidase	-2.01427
RBAM_RS03470	phosphoribosylaminoimidazolesuccinocarboxamide synthase	-2.01491
RBAM_RS17435	DUF1934 domain-containing protein	-2.01688
RBAM_RS15400	iron-hydroxamate ABC transporter substrate-binding protein	-2.01698
RBAM_RS03460	5-(carboxyamino)imidazole ribonucleotide synthase	-2.01813
RBAM_RS14870	homoserine dehydrogenase	-2.02083
RBAM_RS06180	hypothetical protein	-2.02368
RBAM_RS02225	GNAT family N-acetyltransferase	-2.02636
RBAM_RS06650	hypothetical protein	-2.0344
RBAM_RS03290	hypothetical protein	-2.03649
RBAM_RS12820	3-isopropylmalate dehydrogenase	-2.0378
RBAM_RS17590	hypothetical protein	-2.04878
RBAM_RS09330	excisionase family DNA-binding protein	-2.06159
RBAM_RS18025	GTP pyrophosphokinase family protein	-2.06219
RBAM_RS08915	recombinase family protein	-2.06381
RBAM_RS03905	general stress protein	-2.06408
RBAM_RS17035	P-II family nitrogen regulator	-2.07331
RBAM_RS16260	ATP phosphoribosyltransferase regulatory subunit	-2.07557
RBAM_RS07770	phosphoadenylyl-sulfate reductase	-2.07673
RBAM_RS16585	hypothetical protein	-2.07927
RBAM_RS17350	DNA-directed RNA polymerase subunit delta	-2.08105
RBAM_RS14775	GMP reductase	-2.08827
RBAM_RS03255	twin-arginine translocase TatA/TatE family subunit	-2.08916
RBAM_RS10670	genetic competence negative regulator	-2.09342
RBAM_RS19110	serine/threonine protein kinase	-2.09353
RBAM_RS10675	metallophosphoesterase	-2.09668
RBAM_RS16420	ribosome-associated translation inhibitor RaiA	-2.1014
RBAM_RS18365	(deoxy)nucleoside triphosphate pyrophosphohydrolase	-2.10151
RBAM_RS06970	chemotaxis protein CheV	-2.10252
RBAM_RS13525	type 1 glutamine amidotransferase	-2.10325
RBAM_RS17595	hypothetical protein	-2.11112
RBAM_RS13925	glycerophosphoryl diester phosphodiesterase	-2.11236
RBAM_RS12310	hypothetical protein	-2.11314
RBAM_RS16385	right-handed parallel beta-helix repeat-containing protein	-2.11822
RBAM_RS11810	DUF308 domain-containing protein	-2.11959
RBAM_RS10160	hypothetical protein	-2.12332
RBAM_RS15775	PIG-L family deacetylase	-2.12513
RBAM_RS16820	gamma-glutamyltransferase	-2.13315
RBAM_RS05335	histidine phosphatase family protein	-2.134
RBAM_RS03440	Fur-regulated basic protein FbpA	-2.13905
RBAM_RS08115	MotE family protein	-2.1464
RBAM_RS02085	NAD-dependent succinate-semialdehyde dehydrogenase	-2.14651
RBAM_RS11175	NADPH dehydrogenase NamA	-2.15608
RBAM_RS17875	GNAT family N-acetyltransferase	-2.15908
RBAM_RS04690	MarR family transcriptional regulator	-2.16232
RBAM_RS04455	peroxide-responsive transcriptional repressor PerR	-2.16247
RBAM_RS14940	PucR family transcriptional regulator	-2.17244
RBAM_RS05180	YtxH domain-containing protein	-2.17841
RBAM_RS00310	aminoacyl-tRNA hydrolase	-2.18027
RBAM_RS18060	branched-chain amino acid aminotransferase	-2.18503
RBAM_RS16305	TetR/AcrR family transcriptional regulator	-2.19065
RBAM_RS05615	hypothetical protein	-2.19167
RBAM_RS13475	hypothetical protein	-2.19913
RBAM_RS17420	Crp/Fnr family transcriptional regulator	-2.19949
RBAM_RS01980	M20 peptidase aminoacylase family protein	-2.2053
RBAM_RS13105	DUF1294 domain-containing protein	-2.20759
RBAM_RS12825	2-isopropylmalate synthase	-2.20896
RBAM_RS13250	YjdF family protein	-2.20943
RBAM_RS02910	MerR family transcriptional regulator	-2.21284
RBAM_RS05585	bifunctional homocysteine S-methyltransferase/methylenetetrahydrofolate reductase	-2.21357
RBAM_RS07045	flavodoxin	-2.21865
RBAM_RS09470	hypothetical protein	-2.2217
RBAM_RS07395	YlaI family protein	-2.22313
RBAM_RS03450	NETI motif-containing protein	-2.22364
RBAM_RS06595	5-methyltetrahydropteroyltriglutamate--homocysteine S-methyltransferase	-2.23059
RBAM_RS02690	SDR family NAD(P)-dependent oxidoreductase	-2.23173
RBAM_RS10570	trp RNA-binding attenuation protein MtrB	-2.23676
RBAM_RS13140	sensor histidine kinase	-2.24535
RBAM_RS09395	replication termination protein	-2.24951
RBAM_RS16225	bifunctional phosphoribosyl-AMP cyclohydrolase/phosphoribosyl-ATP diphosphatase HisIE	-2.25689
RBAM_RS18900	DUF2188 domain-containing protein	-2.2638
RBAM_RS19325	hypothetical protein	-2.26384
RBAM_RS05405	YbjQ family protein	-2.2679
RBAM_RS15435	molybdate ABC transporter permease subunit	-2.26808
RBAM_RS06550	organic hydroperoxide resistance protein	-2.27186
RBAM_RS12815	3-isopropylmalate dehydratase large subunit	-2.27269
RBAM_RS18950	50S ribosomal protein L9	-2.27387
RBAM_RS05840	competence protein CoiA	-2.27673
RBAM_RS16230	imidazole glycerol phosphate synthase subunit HisF	-2.28072
RBAM_RS14830	NupC/NupG family nucleoside CNT transporter	-2.2827
RBAM_RS09445	2-hydroxyacid dehydrogenase	-2.28292
RBAM_RS14325	methyl-accepting chemotaxis protein	-2.28504
RBAM_RS01955	LLM class flavin-dependent oxidoreductase	-2.28538
RBAM_RS15800	DegT/DnrJ/EryC1/StrS family aminotransferase	-2.28976
RBAM_RS02720	cold shock protein CspC	-2.2934
RBAM_RS15760	GNAT family N-acetyltransferase	-2.29481
RBAM_RS17660	bacilysin biosynthesis protein BacA	-2.30934
RBAM_RS02960	TetR/AcrR family transcriptional regulator	-2.31491
RBAM_RS00115	nucleoside deaminase	-2.31684
RBAM_RS15715	GbsR/MarR family transcriptional regulator	-2.31832
RBAM_RS08720	type I glutamate--ammonia ligase	-2.31931
RBAM_RS15145	proline dehydrogenase family protein	-2.32099
RBAM_RS11740	endolytic transglycosylase MltG	-2.32315
RBAM_RS14320	methyl-accepting chemotaxis protein	-2.32631
RBAM_RS13725	DeoR/GlpR transcriptional regulator	-2.32985
RBAM_RS08785	hypothetical protein	-2.33243
RBAM_RS01280	hypothetical protein	-2.33795
RBAM_RS17825	hypothetical protein	-2.33982
RBAM_RS18005	VOC family protein	-2.34681
RBAM_RS08025	FlhB-like flagellar biosynthesis protein	-2.34902
RBAM_RS16235	1-(5-phosphoribosyl)-5-(5-phosphoribosylamino)methylideneaminoimidazole-4-carboxamide isomerase	-2.35295
RBAM_RS14760	YuiA family protein	-2.3611
RBAM_RS15770	endonuclease	-2.36421
RBAM_RS05455	TetR/AcrR family transcriptional regulator	-2.36692
RBAM_RS10005	peptide-methionine (S)-S-oxide reductase MsrA	-2.37169
RBAM_RS16465	flagellar hook-associated protein FlgL	-2.37777
RBAM_RS01645	hypothetical protein	-2.38076
RBAM_RS16990	flagellar hook-basal body protein	-2.38621
RBAM_RS15360	helix-turn-helix domain-containing protein	-2.39203
RBAM_RS16245	imidazoleglycerol-phosphate dehydratase HisB	-2.40446
RBAM_RS16435	flagellar export chaperone FliS	-2.40798
RBAM_RS03710	YezD family protein	-2.40897
RBAM_RS06655	Fur-regulated basic protein FbpA	-2.42624
RBAM_RS00130	YbaB/EbfC family nucleoid-associated protein	-2.43227
RBAM_RS09325	site-specific integrase	-2.4422
RBAM_RS01965	amino acid ABC transporter substrate-binding protein	-2.45322
RBAM_RS03875	MFS transporter	-2.45482
RBAM_RS16090	hypothetical protein	-2.45525
RBAM_RS08790	hypothetical protein	-2.4602
RBAM_RS02385	DUF4937 domain-containing protein	-2.46981
RBAM_RS17095	urease subunit alpha	-2.47808
RBAM_RS10495	histidinol-phosphate transaminase	-2.48241
RBAM_RS01855	aminotransferase class I/II-fold pyridoxal phosphate-dependent enzyme	-2.48247
RBAM_RS05145	peptidylprolyl isomerase	-2.48362
RBAM_RS02145	HAD family phosphatase	-2.49009
RBAM_RS11180	alpha/beta fold hydrolase	-2.49967
RBAM_RS14820	iron-sulfur cluster assembly accessory protein	-2.50132
RBAM_RS08015	ribonuclease HII	-2.50473
RBAM_RS09930	hypothetical protein	-2.50664
RBAM_RS01815	DNA-entry nuclease	-2.50743
RBAM_RS06810	ATP-dependent Clp protease ATP-binding subunit	-2.51027
RBAM_RS04450	thioredoxin-dependent thiol peroxidase	-2.51655
RBAM_RS16075	lipase pseudo=true partial=3'	-2.52674
RBAM_RS02625	Lrp/AsnC family transcriptional regulator	-2.52847
RBAM_RS10010	MarR family transcriptional regulator	-2.53305
RBAM_RS15375	oxalate decarboxylase family bicupin	-2.54222
RBAM_RS15795	NAD(P)-dependent oxidoreductase	-2.54305
RBAM_RS10500	tryptophan synthase subunit alpha	-2.54342
RBAM_RS06800	flagellar motor protein MotB	-2.54775
RBAM_RS08620	poly-gamma-glutamate hydrolase family protein	-2.55122
RBAM_RS10240	hypothetical protein	-2.55484
RBAM_RS03655	YebC/PmpR family DNA-binding transcriptional regulator	-2.55952
RBAM_RS16870	hypothetical protein	-2.58201
RBAM_RS16070	DUF1433 domain-containing protein	-2.58828
RBAM_RS07380	YlaF family protein	-2.59662
RBAM_RS15780	WbqC family protein	-2.61383
RBAM_RS14365	zinc metallopeptidase	-2.61552
RBAM_RS08625	OsmC family protein	-2.61837
RBAM_RS12810	3-isopropylmalate dehydratase small subunit	-2.62478
RBAM_RS17480	hypothetical protein	-2.62702
RBAM_RS16470	flagellar hook-associated protein FlgK	-2.63178
RBAM_RS05370	IDEAL domain-containing protein	-2.63338
RBAM_RS01515	triacylglycerol lipase	-2.64083
RBAM_RS04625	30S ribosomal protein S14	-2.6431
RBAM_RS18335	pectate lyase	-2.64884
RBAM_RS17370	hypothetical protein	-2.6589
RBAM_RS02135	beta-hydroxyacyl-ACP dehydratase	-2.6601
RBAM_RS02350	hypothetical protein	-2.66031
RBAM_RS08940	aspartyl-phosphate phosphatase Spo0E family protein	-2.66658
RBAM_RS18630	helix-turn-helix transcriptional regulator	-2.67443
RBAM_RS10195	MGMT family protein	-2.68773
RBAM_RS12830	ketol-acid reductoisomerase	-2.69523
RBAM_RS14425	general stress protein 13	-2.69565
RBAM_RS10215	hypothetical protein	-2.70383
RBAM_RS09555	hypothetical protein pseudo=true partial=3'	-2.70526
RBAM_RS08080	flagellar basal body rod protein FlgC	-2.71153
RBAM_RS16815	hypothetical protein pseudo=true partial=3'	-2.7134
RBAM_RS03300	hypothetical protein	-2.7201
RBAM_RS03390	GABA permease	-2.73698
RBAM_RS12600	SafA/ExsA family spore coat assembly protein	-2.73907
RBAM_RS03365	2,3-butanediol dehydrogenase	-2.74082
RBAM_RS09725	alpha/beta hydrolase	-2.74364
RBAM_RS02610	NAD(P)H-dependent oxidoreductase	-2.75026
RBAM_RS15805	nucleotide sugar dehydrogenase	-2.7512
RBAM_RS14275	NO-inducible flavohemoprotein	-2.75172
RBAM_RS09025	CoA-binding protein	-2.76275
RBAM_RS18035	teichoic acid D-Ala incorporation-associated protein DltX	-2.79173
RBAM_RS13450	hypothetical protein	-2.79901
RBAM_RS13865	GntR family transcriptional regulator	-2.80066
RBAM_RS18340	DMT family transporter	-2.8067
RBAM_RS08665	hypothetical protein	-2.84189
RBAM_RS15550	MFS transporter	-2.84425
RBAM_RS11200	NADP-dependent phosphogluconate dehydrogenase	-2.86045
RBAM_RS11235	stressosome-associated protein Prli42	-2.87777
RBAM_RS02140	hypothetical protein	-2.9052
RBAM_RS03660	hypothetical protein	-2.91955
RBAM_RS06805	flagellar motor stator protein MotA	-2.9209
RBAM_RS09375	glutamate synthase large subunit	-2.92155
RBAM_RS14690	MbtH family NRPS accessory protein	-2.93497
RBAM_RS18910	YycC family protein	-2.9369
RBAM_RS05785	tryptophan--tRNA ligase	-2.95254
RBAM_RS02525	anti-sigma regulatory factor	-2.96806
RBAM_RS16640	glucosaminidase domain-containing protein	-2.97136
RBAM_RS00420	cysteine synthase A	-2.97213
RBAM_RS01775	FAD-dependent oxidoreductase	-2.97835
RBAM_RS04595	catalase	-2.98752
RBAM_RS01765	NADPH-nitrite reductase	-2.98833
RBAM_RS16065	DUF1433 domain-containing protein	-3.03756
RBAM_RS02680	NAD(P)-dependent oxidoreductase	-3.04255
RBAM_RS16475	flagellar protein FlgN	-3.04491
RBAM_RS16440	flagellar hook-associated protein 2	-3.04532
RBAM_RS02440	Fur-regulated basic protein FbpB	-3.05431
RBAM_RS15165	DHA2 family efflux MFS transporter permease subunit	-3.06657
RBAM_RS11360	hypothetical protein	-3.08564
RBAM_RS01985	MmgE/PrpD family protein	-3.0873
RBAM_RS06620	ECF transporter S component	-3.09034
RBAM_RS06220	cytochrome P450	-3.0918
RBAM_RS13365	thiol peroxidase	-3.09868
RBAM_RS07660	acetylornithine deacetylase	-3.10345
RBAM_RS04740	cold-shock protein	-3.10466
RBAM_RS14235	DinB family protein	-3.10511
RBAM_RS05445	AbrB family transcriptional regulator	-3.12081
RBAM_RS04635	helix-turn-helix transcriptional regulator	-3.12371
RBAM_RS11580	DNA-binding anti-repressor SinI	-3.12875
RBAM_RS14945	hypothetical protein	-3.1306
RBAM_RS17980	CidB/LrgB family autolysis modulator	-3.13494
RBAM_RS03455	5-(carboxyamino)imidazole ribonucleotide mutase	-3.16849
RBAM_RS08900	hypothetical protein	-3.17122
RBAM_RS15160	MarR family transcriptional regulator	-3.19712
RBAM_RS05420	hypothetical protein	-3.20033
RBAM_RS07665	YlmC/YmxH family sporulation protein	-3.20599
RBAM_RS08605	hypothetical protein	-3.21623
RBAM_RS10000	peptide-methionine (R)-S-oxide reductase MsrB	-3.22174
RBAM_RS07400	YhcN/YlaJ family sporulation lipoprotein	-3.22776
RBAM_RS12195	AAA family ATPase	-3.22937
RBAM_RS18195	2-hydroxycarboxylate transporter family protein	-3.23548
RBAM_RS14615	YueH family protein	-3.24588
RBAM_RS09580	PH domain-containing protein	-3.26386
RBAM_RS06795	MarR family transcriptional regulator	-3.27143
RBAM_RS03980	YflJ family protein	-3.27762
RBAM_RS17855	LLM class flavin-dependent oxidoreductase	-3.28037
RBAM_RS19245	50S ribosomal protein L34	-3.28168
RBAM_RS09370	glutamate synthase small subunit	-3.30773
RBAM_RS14030	type B 50S ribosomal protein L31	-3.31555
RBAM_RS17485	stage II sporulation protein M	-3.31603
RBAM_RS05925	thiazole biosynthesis adenylyltransferase ThiF	-3.31946
RBAM_RS12625	transcription repressor NadR	-3.32038
RBAM_RS02455	thioredoxin family protein	-3.32906
RBAM_RS16195	thioredoxin-disulfide reductase	-3.32939
RBAM_RS10250	hypothetical protein	-3.33402
RBAM_RS04575	phosphomethylpyrimidine synthase ThiC	-3.33761
RBAM_RS15430	molybdate ABC transporter substrate-binding protein	-3.36699
RBAM_RS13965	DUF2584 domain-containing protein	-3.37382
RBAM_RS19180	DUF951 domain-containing protein	-3.38009
RBAM_RS02025	aspartate kinase	-3.38105
RBAM_RS13905	MFS transporter	-3.3813
RBAM_RS02685	TetR/AcrR family transcriptional regulator	-3.38302
RBAM_RS16775	acetolactate synthase AlsS	-3.39847
RBAM_RS05355	globin-coupled sensor protein	-3.39872
RBAM_RS09365	hypothetical protein	-3.40905
RBAM_RS14330	methyl-accepting chemotaxis protein	-3.40938
RBAM_RS09210	6-carboxyhexanoate--CoA ligase	-3.41378
RBAM_RS18970	spore coat protein	-3.4452
RBAM_RS05920	thiazole synthase	-3.44662
RBAM_RS16485	membrane protein	-3.46195
RBAM_RS08920	DUF896 domain-containing protein	-3.46371
RBAM_RS14575	competence pheromone ComX	-3.48781
RBAM_RS17100	urease subunit beta	-3.50833
RBAM_RS01510	type II asparaginase	-3.51625
RBAM_RS02895	HAD-IIA family hydrolase	-3.52938
RBAM_RS00315	anti-sigma-F factor Fin family protein	-3.53203
RBAM_RS01770	molybdopterin-dependent oxidoreductase	-3.53634
RBAM_RS17490	hypothetical protein	-3.54803
RBAM_RS17865	oxygen-insensitive NADPH nitroreductase	-3.57301
RBAM_RS13480	hypothetical protein	-3.57769
RBAM_RS06645	MerR family transcriptional regulator TnrA	-3.61083
RBAM_RS06225	UDP-glucosyltransferase	-3.62665
RBAM_RS15080	MetQ/NlpA family ABC transporter substrate-binding protein	-3.62884
RBAM_RS04145	hypothetical protein	-3.65268
RBAM_RS08660	hypothetical protein	-3.6651
RBAM_RS15530	copper-sensing transcriptional repressor CsoR	-3.67146
RBAM_RS11730	50S ribosomal protein L33	-3.68241
RBAM_RS12295	DUF2294 domain-containing protein	-3.68951
RBAM_RS17975	CidA/LrgA family holin-like protein	-3.6898
RBAM_RS10210	cysteine hydrolase	-3.7161
RBAM_RS16770	acetolactate decarboxylase	-3.71743
RBAM_RS09440	sugar kinase	-3.71865
RBAM_RS05910	glycine oxidase ThiO	-3.72309
RBAM_RS05285	YhfH family protein	-3.73795
RBAM_RS10925	YqzK family protein	-3.81836
RBAM_RS05400	excalibur calcium-binding domain-containing protein	-3.82748
RBAM_RS17105	urease subunit gamma	-3.86003
RBAM_RS12555	preprotein translocase subunit YajC	-3.89516
RBAM_RS10520	anthranilate phosphoribosyltransferase	-3.90203
RBAM_RS10525	anthranilate synthase component I	-3.90897
RBAM_RS10995	YqkE family protein	-3.93578
RBAM_RS10515	indole-3-glycerol phosphate synthase TrpC	-3.94462
RBAM_RS17600	hypothetical protein	-3.94643
RBAM_RS13785	rhodanese-like domain-containing protein	-3.97206
RBAM_RS02890	bifunctional hydroxymethylpyrimidine kinase/phosphomethylpyrimidine kinase	-3.98881
RBAM_RS04370	YfhJ family protein	-4.01808
RBAM_RS02725	CarD family transcriptional regulator	-4.04208
RBAM_RS03295	hypothetical protein	-4.08568
RBAM_RS17475	DUF4177 domain-containing protein	-4.11961
RBAM_RS07375	hypothetical protein	-4.1233
RBAM_RS17465	helix-turn-helix transcriptional regulator	-4.1263
RBAM_RS17140	VWA domain-containing protein	-4.13067
RBAM_RS17615	putative sulfate exporter family transporter	-4.13844
RBAM_RS09590	hypothetical protein	-4.14156
RBAM_RS07185	AbrB/MazE/SpoVT family DNA-binding domain-containing protein	-4.14193
RBAM_RS17495	LuxR family transcriptional regulator	-4.16588
RBAM_RS19290	hypothetical protein	-4.19292
RBAM_RS05930	bifunctional hydroxymethylpyrimidine kinase/phosphomethylpyrimidine kinase	-4.21247
RBAM_RS10510	phosphoribosylanthranilate isomerase	-4.21447
RBAM_RS13190	winged helix-turn-helix transcriptional regulator	-4.22556
RBAM_RS03870	MerR family transcriptional regulator	-4.2377
RBAM_RS01615	MFS transporter	-4.27097
RBAM_RS05905	thiazole tautomerase TenI	-4.27316
RBAM_RS10825	hypothetical protein	-4.2998
RBAM_RS03695	heme-degrading oxygenase HmoA	-4.30418
RBAM_RS16445	flagellin Hag	-4.33547
RBAM_RS03770	plantazolicin family RiPP	-4.33652
RBAM_RS01780	NarK/NasA family nitrate transporter	-4.40076
RBAM_RS11185	50S ribosomal protein L33	-4.41806
RBAM_RS10505	tryptophan synthase subunit beta	-4.43046
RBAM_RS05045	YheE family protein	-4.43465
RBAM_RS08890	prohibitin family protein	-4.4628
RBAM_RS16480	flagellar biosynthesis anti-sigma factor FlgM	-4.65451
RBAM_RS02880	thymidylate synthase	-4.66915
RBAM_RS14000	DNA starvation/stationary phase protection protein	-4.67724
RBAM_RS02445	Fur-regulated basic protein FbpA	-4.69786
RBAM_RS09315	hypothetical protein	-4.78233
RBAM_RS02885	class I SAM-dependent methyltransferase	-4.83323
RBAM_RS06115	antibiotic biosynthesis monooxygenase	-4.92607
RBAM_RS12620	IscS subfamily cysteine desulfurase	-4.97591
RBAM_RS00270	small, acid-soluble spore protein, alpha/beta type	-5.00912
RBAM_RS15230	DNA starvation/stationary phase protection protein	-5.08253
RBAM_RS17470	hypothetical protein	-5.15547
RBAM_RS17030	ammonium transporter	-5.39556
RBAM_RS12605	quinolinate synthase NadA	-5.41691
RBAM_RS02730	metal-sensitive transcriptional regulator	-5.45393
RBAM_RS16080	DUF1433 domain-containing protein	-5.68132
RBAM_RS02875	hypothetical protein	-5.81979
RBAM_RS06050	hypothetical protein	-5.83991
RBAM_RS09585	DUF4025 domain-containing protein	-6.04201
RBAM_RS15525	copper chaperone CopZ	-6.12608
RBAM_RS05900	thiaminase II	-6.17987
RBAM_RS12610	carboxylating nicotinate-nucleotide diphosphorylase	-6.18689
RBAM_RS13495	hypothetical protein	-6.48788
RBAM_RS13130	antiholin-like murein hydrolase modulator LrgA	-6.52358
RBAM_RS10280	hypothetical protein	-6.53532
RBAM_RS06060	hypothetical protein	-6.54903
RBAM_RS09655	glycosyl transferase family 1	-6.55328
RBAM_RS04835	glycerol-3-phosphate dehydrogenase/oxidase	-6.74737
RBAM_RS13490	hypothetical protein pseudo=true	-6.75735
RBAM_RS17385	YitT family protein	-6.76185
RBAM_RS19300	hypothetical protein	-6.9007
RBAM_RS12615	L-aspartate oxidase	-6.91049
RBAM_RS14585	hypothetical protein	-7.09704
RBAM_RS13125	antiholin-like protein LrgB	-7.15256
RBAM_RS10940	hypothetical protein	-7.36856
RBAM_RS01430	tryptophan RNA-binding attenuator protein inhibitory protein	-8.225
RBAM_RS10110	hypothetical protein pseudo=true	-8.28661
RBAM_RS05915	sulfur carrier protein ThiS	-8.61896
RBAM_RS04590	ABC transporter substrate-binding protein pseudo=true partial=3'	-10.0388
